# Supplementary material for: Anorexia nervosa and gastrointestinal diseases: A multivariable Mendelian randomization study
Source: Medicine (Baltimore). 2025 Sep 19;104(38):e44503. doi: 10.1097/MD.0000000000044503 (PMC12459458; doi:10.1097/MD.0000000000044503)
Supplement: Supplementary file 1 [file medi-104-e44503-s001.xlsx]

## Sheet: Table S1
Trait	GWAS ID	Study/Consortium	Sample size	Case	Control	Population
Gastroesophageal reflux disease	GCST90018848	Sakaue S et.al	467253	32957	434296	European
Esophageal cancer	ieu-b-4960	UK Biobank	372756	740	372016	European
Gastric ulcer	ukb-b-20078	UK Biobank	462933	3329	459604	European
Duodenal ulcer	ukb-b-4725	UK Biobank	462933	1908	461025	European
Acute gastritis	finn-b-K11_ACUTGASTR	FINNGEN	190979	1284	189695	European
Chronic gastritis	ukb-d-K11_CHRONGASTR	UK Biobank	361194	1790	359404	European
Gastric cancer	GCST90018849	Sakaue S et.al	476116	1029	475087	European
Irritable bowel syndrome	ukb-b-2592	UK Biobank	462933	10939	451994	European
Celiac disease	ieu-a-1058	Trynka et.al	24269	12041	12228	European
Diverticular disease	ukb-b-14796	UK Biobank	462933	5193	457740	European
Crohns disease	ukb-a-103	UK Biobank	337159	1032	336127	European
Ulcerative colitis	ieu-a-970	IIBDGC	47745	13768	33977	European
Colorectal cancer	ieu-b-4965	UK Biobank	377673	5657	372016	European
Metabolic dysfunction-associated steatotic liver disease	GCST90091033	Ghodsian N et.al	778614	8434	770180	European
Alcoholic liver disease	finn-b-ALCOLIVER	FINNGEN	218792	1416	217376	European
Cirrhosis	GCST90018826	Sakaue S et.al	347406	122	347284	European
Liver cell carcinoma	ieu-b-4953	UK Biobank	372184	168	372016	European
Cholangitis	GCST90061440	Cordell et al	24510	8021	16489	European
Cholecystitis	ukb-d-K81	UK Biobank	361194	1930	359264	European
Cholelithiasis	ukb-a-559	UK Biobank	337199	6986	330213	European
Acute pancreatitis	finn-b-K11_ACUTPANC	FINNGEN	198166	3022	195144	European
Chronic pancreatitis	finn-b-K11_CHRONPANC	FINNGEN	196881	1737	195144	European
Pancreatic cancer	ieu-a-822	PanScan1	3835	1896	1939	European
Acute appendicitis	finn-b-K11_APPENDACUT	FINNGEN	217513	15627	201886	European
Cigarettes smoked per day	ieu-b-142	GSCAN	249752			European
Alcoholic drinks per week	ieu-b-73	GSCAN	335394			European
Anorexia	PMID: 31308545	PGC	72517	16992	55525	European

## Sheet: Table S2
Exposure	SNP	effect_allele	other_allele	EAF	Beta	SE	p value	F statistic
AN	rs13100344	T	A	0.5298	0.0745971	0.0136	4.21e-08	30.0853
	rs2008387	G	A	0.6551	-0.0815029	0.0145	1.73e-08	31.5936
	rs9821797	T	A	0.8728	-0.156595	0.0201	6.99e-15	60.6951
	rs370838138	G	C	0.5805	0.0753023	0.0136	3.17e-08	30.6568
	rs9874207	T	C	0.5119	-0.0812968	0.0145	2.05e-08	31.434
	rs6589488	A	T	0.1392	0.127302	0.0195	6.31e-11	42.6176
	rs2287348	C	T	0.8052	-0.104405	0.0179	5.62e-09	34.0195
	rs11165643	C	T	0.4175	0.0746992	0.0135	3.47e-08	30.6163

## Sheet: Table S3
Exposure	Outcome	method	nsnp	b	se	pval	lo_ci	up_ci	or	or_lci95	or_uci95	FDR-adjusted q-values
AN	Gastroesophageal reflux disease	Inverse variance weighted	7	0.0109272	0.0436247	0.802215	-0.0745773	0.0964317	1.01099	0.928136	1.10123	0.992611
	Gastroesophageal reflux disease	MR Egger	7	0.10025	0.182145	0.605741	-0.256755	0.457254	1.10545	0.773558	1.57973
	Gastroesophageal reflux disease	Weighted median	7	0.014221	0.0515661	0.782716	-0.0868485	0.11529	1.01432	0.916816	1.1222
	Gastroesophageal reflux disease	Weighted mode	7	0.0224267	0.0880318	0.807418	-0.150116	0.194969	1.02268	0.860608	1.21527
	Esophageal cancer	Inverse variance weighted	6	0.000281266	0.00056264	0.617143	-0.000821509	0.00138404	1.00028	0.999179	1.00138	0.992611
	Esophageal cancer	MR Egger	6	0.00220662	0.00218548	0.369767	-0.00207691	0.00649015	1.00221	0.997925	1.00651
	Esophageal cancer	Weighted median	6	0.000592681	0.000639279	0.35387	-0.000660305	0.00184567	1.00059	0.99934	1.00185
	Esophageal cancer	Weighted mode	6	0.00111827	0.0010148	0.320672	-0.000870728	0.00310727	1.00112	0.99913	1.00311
	Gastric ulcer	Inverse variance weighted	6	0.00131138	0.000863361	0.12878	-0.000380804	0.00300357	1.00131	0.999619	1.00301	0.740487
	Gastric ulcer	MR Egger	6	0.00549361	0.00329832	0.171127	-0.0009711	0.0119583	1.00551	0.999029	1.01203
	Gastric ulcer	Weighted median	6	0.000984436	0.00110449	0.372765	-0.00118036	0.00314923	1.00098	0.99882	1.00315
	Gastric ulcer	Weighted mode	6	0.000877963	0.001708	0.629134	-0.00246971	0.00422564	1.00088	0.997533	1.00423
	Duodenal ulcer	Inverse variance weighted	3	9.47085e-05	0.00151667	0.950208	-0.00287797	0.00306738	1.00009	0.997126	1.00307	0.992611
	Duodenal ulcer	MR Egger	3	-0.029295	0.044806	0.631362	-0.117115	0.0585248	0.97113	0.889483	1.06027
	Duodenal ulcer	Weighted median	3	0.00120655	0.00136435	0.376512	-0.00146757	0.00388067	1.00121	0.998534	1.00389
	Duodenal ulcer	Weighted mode	3	0.00173223	0.00183999	0.445861	-0.00187416	0.00533861	1.00173	0.998128	1.00535
	Acute gastritis	Inverse variance weighted	6	0.465548	0.197813	0.0185987	0.0778349	0.853262	1.59289	1.08094	2.34729	0.427771
	Acute gastritis	MR Egger	6	0.909458	0.754417	0.294441	-0.569199	2.38811	2.48298	0.565979	10.8929
	Acute gastritis	Weighted median	6	0.52361	0.274731	0.0566636	-0.0148638	1.06208	1.68811	0.985246	2.89239
	Acute gastritis	Weighted mode	6	0.629568	0.378986	0.157567	-0.113246	1.37238	1.8768	0.892931	3.94473
	Chronic gastritis	Inverse variance weighted	6	5.71932e-05	0.000936532	0.951304	-0.00177841	0.0018928	1.00006	0.998223	1.00189	0.992611
	Chronic gastritis	MR Egger	6	-0.00631007	0.00310971	0.112321	-0.0124051	-0.000215039	0.99371	0.987672	0.999785
	Chronic gastritis	Weighted median	6	-0.0005895	0.00109034	0.588746	-0.00272657	0.00154757	0.999411	0.997277	1.00155
	Chronic gastritis	Weighted mode	6	-0.00109234	0.00131576	0.444249	-0.00367123	0.00148656	0.998908	0.996335	1.00149
	Gastric cancer	Inverse variance weighted	7	-0.055397	0.110884	0.617361	-0.27273	0.161936	0.946109	0.761298	1.17578	0.992611
	Gastric cancer	MR Egger	7	-0.202163	0.484461	0.693775	-1.15171	0.74738	0.816962	0.316097	2.11146
	Gastric cancer	Weighted median	7	-0.085334	0.132844	0.520637	-0.345708	0.17504	0.918206	0.707719	1.19129
	Gastric cancer	Weighted mode	7	-0.101867	0.132515	0.471223	-0.361597	0.157862	0.903149	0.696563	1.171
	Irritable bowel syndromer	Inverse variance weighted	6	-0.00144112	0.00154939	0.352307	-0.00447792	0.00159568	0.99856	0.995532	1.0016	0.992611
	Irritable bowel syndromer	MR Egger	6	0.00244763	0.00591914	0.700441	-0.00915389	0.0140491	1.00245	0.990888	1.01415
	Irritable bowel syndromer	Weighted median	6	-0.00163337	0.00189698	0.389219	-0.00535146	0.00208472	0.998368	0.994663	1.00209
	Irritable bowel syndromer	Weighted mode	6	-0.000584254	0.00277738	0.841689	-0.00602792	0.00485941	0.999416	0.99399	1.00487
	Celiac disease	Wald ratio	1	0.0635417	0.185958	0.732577	-0.300935	0.428019	1.0656	0.740126	1.53421
	Diverticular disease	Inverse variance weighted	6	-0.00134993	0.00107638	0.209789	-0.00345963	0.000759765	0.998651	0.996546	1.00076	0.804191
	Diverticular disease	MR Egger	6	-0.00449543	0.00411214	0.335723	-0.0125552	0.00356436	0.995515	0.987523	1.00357
	Diverticular disease	Weighted median	6	-0.00196732	0.00133473	0.140497	-0.00458339	0.000648756	0.998035	0.995427	1.00065
	Diverticular disease	Weighted mode	6	-0.00273097	0.00198256	0.226824	-0.00661679	0.00115485	0.997273	0.993405	1.00116
	Crohns disease	Inverse variance weighted	6	0.00142808	0.000689805	0.0384274	7.60621e-05	0.0027801	1.00143	1.00008	1.00278	0.441916
	Crohns disease	MR Egger	6	0.00063022	0.00291599	0.839464	-0.00508512	0.00634556	1.00063	0.994928	1.00637
	Crohns disease	Weighted median	6	0.00144751	0.000835036	0.0830115	-0.000189158	0.00308418	1.00145	0.999811	1.00309
	Crohns disease	Weighted mode	6	0.0022521	0.00147141	0.186433	-0.000631864	0.00513606	1.00225	0.999368	1.00515
	Ulcerative colitis	Inverse variance weighted	3	-0.0130421	0.109357	0.905068	-0.227382	0.201297	0.987043	0.796617	1.22299	0.992611
	Ulcerative colitis	MR Egger	3	0.35703	0.320032	0.465247	-0.270233	0.984294	1.42908	0.763201	2.67592
	Ulcerative colitis	Weighted median	3	0.0575693	0.14016	0.681263	-0.217144	0.332283	1.05926	0.804814	1.39415
	Ulcerative colitis	Weighted mode	3	0.0883758	0.168929	0.653052	-0.242724	0.419476	1.0924	0.784488	1.52116
	Colorectal cancer	Inverse variance weighted	6	1.27249e-05	0.00137406	0.992611	-0.00268044	0.00270589	1.00001	0.997323	1.00271	0.992611
	Colorectal cancer	MR Egger	6	0.00386625	0.00524748	0.502133	-0.00641882	0.0141513	1.00387	0.993602	1.01425
	Colorectal cancer	Weighted median	6	-0.000902472	0.00163573	0.581137	-0.0041085	0.00230356	0.999098	0.9959	1.00231
	Colorectal cancer	Weighted mode	6	-0.00151031	0.00240767	0.557996	-0.00622934	0.00320872	0.998491	0.99379	1.00321
	Metabolic dysfunction-associated steatotic liver disease	Inverse variance weighted	6	-0.128696	0.0801111	0.108171	-0.285714	0.0283217	0.879241	0.751478	1.02873	0.740487
	Metabolic dysfunction-associated steatotic liver disease	MR Egger	6	-0.113426	0.308868	0.73205	-0.718806	0.491954	0.89277	0.487334	1.63551
	Metabolic dysfunction-associated steatotic liver disease	Weighted median	6	-0.131945	0.0980054	0.178204	-0.324036	0.0601455	0.876389	0.723225	1.06199
	Metabolic dysfunction-associated steatotic liver disease	Weighted mode	6	-0.13006	0.127015	0.352811	-0.37901	0.11889	0.878042	0.684538	1.12625
	Alcoholic liver disease	Inverse variance weighted	6	0.103778	0.199592	0.603096	-0.287421	0.494978	1.10935	0.750196	1.64046	0.992611
	Alcoholic liver disease	MR Egger	6	-0.9361	0.71874	0.262701	-2.34483	0.472631	0.392154	0.0958634	1.60421
	Alcoholic liver disease	Weighted median	6	0.354464	0.258417	0.170165	-0.152034	0.860962	1.42542	0.858959	2.36543
	Alcoholic liver disease	Weighted mode	6	0.399765	0.42566	0.390764	-0.434528	1.23406	1.49147	0.64757	3.43514
	Cirrhosis	Inverse variance weighted	7	-0.0933177	0.180855	0.605868	-0.447794	0.261158	0.910904	0.639036	1.29843	0.992611
	Cirrhosis	MR Egger	7	-1.11134	0.735573	0.191219	-2.55307	0.33038	0.329117	0.0778427	1.3915
	Cirrhosis	Weighted median	7	-0.0351154	0.237125	0.882273	-0.49988	0.429649	0.965494	0.606604	1.53672
	Cirrhosis	Weighted mode	7	-0.0445871	0.238861	0.858075	-0.512756	0.423581	0.956392	0.598843	1.52742
	Liver cell carcinoma	Inverse variance weighted	6	1.14138e-05	0.000242071	0.962393	-0.000463045	0.000485873	1.00001	0.999537	1.00049	0.992611
	Liver cell carcinoma	MR Egger	6	0.000633848	0.000924453	0.530609	-0.00117808	0.00244578	1.00063	0.998823	1.00245
	Liver cell carcinoma	Weighted median	6	7.26456e-05	0.000293347	0.80441	-0.000502314	0.000647605	1.00007	0.999498	1.00065
	Liver cell carcinoma	Weighted mode	6	0.000118208	0.000363347	0.758104	-0.000593953	0.000830369	1.00012	0.999406	1.00083
	Cholangitis	Inverse variance weighted	2	-0.289735	0.207962	0.163556	-0.69734	0.11787	0.748462	0.497908	1.1251	0.752356
	Cholecystitis	Inverse variance weighted	6	-0.000603287	0.00102038	0.554362	-0.00260324	0.00139666	0.999397	0.9974	1.0014	0.992611
	Cholecystitis	MR Egger	6	0.00654124	0.00332839	0.12082	1.76065e-05	0.0130649	1.00656	1.00002	1.01315
	Cholecystitis	Weighted median	6	0.000296825	0.00118995	0.803018	-0.00203548	0.00262913	1.0003	0.997967	1.00263
	Cholecystitis	Weighted mode	6	0.00104676	0.0015731	0.535246	-0.00203652	0.00413004	1.00105	0.997966	1.00414
	Cholelithiasis	Inverse variance weighted	6	0.000282659	0.00170537	0.868357	-0.00305987	0.00362519	1.00028	0.996945	1.00363	0.992611
	Cholelithiasis	MR Egger	6	-0.00258433	0.0065539	0.713464	-0.01543	0.0102613	0.997419	0.984688	1.01031
	Cholelithiasis	Weighted median	6	-0.000894612	0.00218968	0.682863	-0.00518638	0.00339715	0.999106	0.994827	1.0034
	Cholelithiasis	Weighted mode	6	-0.00123402	0.00308145	0.705349	-0.00727366	0.00480561	0.998767	0.992753	1.00482
	Acute pancreatitis	Inverse variance weighted	6	-0.0712954	0.131175	0.586778	-0.328399	0.185809	0.931187	0.720075	1.20419	0.992611
	Acute pancreatitis	MR Egger	6	0.198186	0.500258	0.712205	-0.782319	1.17869	1.21919	0.457344	3.25012
	Acute pancreatitis	Weighted median	6	-0.105534	0.16341	0.518394	-0.425817	0.214749	0.899844	0.653236	1.23955
	Acute pancreatitis	Weighted mode	6	-0.153159	0.226208	0.528415	-0.596527	0.29021	0.857993	0.550721	1.33671
	Chronic pancreatitis	Inverse variance weighted	6	-0.0141995	0.226795	0.950078	-0.458719	0.43032	0.985901	0.632093	1.53775	0.992611
	Chronic pancreatitis	MR Egger	6	-0.198651	0.962288	0.846532	-2.08474	1.68743	0.819836	0.12434	5.40559
	Chronic pancreatitis	Weighted median	6	-0.0482184	0.255254	0.850168	-0.548515	0.452079	0.952926	0.577807	1.57158
	Chronic pancreatitis	Weighted mode	6	-0.281586	0.33636	0.44067	-0.940851	0.377679	0.754586	0.390295	1.45889
	Pancreatic cancer	Inverse variance weighted	2	-0.137312	0.4474	0.758911	-1.01422	0.739593	0.871698	0.362686	2.09508	0.992611
	Acute appendicitis	Inverse variance weighted	6	-0.0495593	0.0604904	0.41262	-0.16812	0.069002	0.951649	0.845252	1.07144	0.992611
	Acute appendicitis	MR Egger	6	0.163444	0.230987	0.518249	-0.289291	0.616178	1.17756	0.748795	1.85184
	Acute appendicitis	Weighted median	6	-0.0259086	0.0757993	0.732497	-0.174475	0.122658	0.974424	0.839898	1.1305
	Acute appendicitis	Weighted mode	6	-0.00834921	0.0888781	0.928805	-0.18255	0.165852	0.991686	0.833143	1.1804

## Sheet: Table S4
Exposure	Outcome	Heterogeneity Q_pval	pleiotropy pval	MR-PRESSO pval
AN	Gastroesophageal reflux disease	0.266591	0.633537	0.269
	Esophageal cancer	0.290836	0.412975	0.361
	Gastric ulcer	0.629352	0.259199	0.636
	Duodenal ulcer	0.0978163	0.630186	0.636
	Acute gastritis	0.573167	0.574967	0.548
	Chronic gastritis	0.250256	0.101175	0.307
	Gastric cancer	0.263453	0.7671	0.346
	Irritable bowel syndrome	0.865243	0.533417	0.88
	Celiac disease	NA	NA	NA
	Diverticular disease	0.601329	0.472388	0.647
	Crohns disease	0.366964	0.790856	0.357
	Ulcerative colitis	0.371112	0.434464	NA
	Colorectal cancer	0.675147	0.489099	0.702
	Metabolic dysfunction-associated steatotic liver disease	0.91066	0.961628	0.933
	Alcoholic liver disease	0.345659	0.208194	0.349
	Cirrhosis	0.430988	0.212704	0.43
	Liver cell carcinoma	0.938222	0.523826	0.95
	Cholangitis	0.597881	NA	0.95
	Cholecystitis	0.231069	0.0902059	0.248
	Cholelithiasis	0.512735	0.673858	0.568
	Acute pancreatitis	0.758638	0.606464	0.772
	Chronic pancreatitis	0.122309	0.852239	0.143
	Pancreatic cancer	0.400054	NA	0.143
	Acute appendicitis	0.78421	0.393438	0.811

## Sheet: Table S5
Exposure	Outcome	method	nsnp	b	se	pval	lo_ci	up_ci	or	or_lci95	or_uci95
Cirrhosis	AN	Inverse variance weighted	4	-0.0307147	0.0460433	0.504719	-0.12096	0.0595302	0.969752	0.88607	1.06134
Gastric cancer		Inverse variance weighted	5	0.120027	0.0593505	0.0431403	0.00370045	0.236354	1.12753	1.00371	1.26662
Cholangitis		Inverse variance weighted	40	0.00626262	0.0104076	0.54735	-0.0141363	0.0266615	1.00628	0.985963	1.02702
Metabolic dysfunction-associated steatotic liver disease		Inverse variance weighted	2	-0.0744667	0.0576125	0.196169	-0.187387	0.0384539	0.928238	0.829123	1.0392
Acute appendicitis		Inverse variance weighted	6	-0.0306948	0.0614377	0.61735	-0.151113	0.089723	0.969771	0.859751	1.09387
Celiac disease		Inverse variance weighted	13	-0.0243135	0.0161113	0.131273	-0.0558917	0.00726459	0.97598	0.945642	1.00729
Ulcerative colitis		Inverse variance weighted	79	0.0104619	0.016943	0.536919	-0.0227463	0.0436702	1.01052	0.97751	1.04464
Colorectal cancer		Inverse variance weighted	7	-0.785841	2.61177	0.763503	-5.90491	4.33323	0.455736	0.00272602	76.19
Crohns disease		Inverse variance weighted	3	-9.04329	8.85315	0.307028	-26.3955	8.30888	0.000118181	3.44029e-12	4059.78
Cholelithiasis		Inverse variance weighted	10	-0.537301	1.33263	0.686809	-3.14925	2.07465	0.584323	0.0428843	7.96174
Diverticular disease		Inverse variance weighted	2	-5.64398	9.54555	0.554341	-24.3533	13.0653	0.00353876	2.65162e-11	472271
Cholecystitis		Inverse variance weighted	2	-4.26462	7.20695	0.554027	-18.3902	9.861	0.0140572	1.03091e-08	19168.1
Liver cell carcinoma		Inverse variance weighted	6	32.1652	24.4861	0.188978	-15.8276	80.1581	93151300000000	1.34e-07	6.49e+34
Acute pancreatitis		Inverse variance weighted	3	0.0447945	0.0681558	0.511029	-0.0887909	0.17838	1.04581	0.915037	1.19528
Gastroesophageal reflux disease		Inverse variance weighted	37	0.0364732	0.0569755	0.522071	-0.0751987	0.148145	1.03715	0.927559	1.15968
Alcoholic liver disease		Inverse variance weighted	8	0.00423937	0.0286152	0.882224	-0.0518465	0.0603252	1.00425	0.949475	1.06218
Acute gastritis		Inverse variance weighted	9	0.014368	0.0224518	0.522207	-0.0296376	0.0583736	1.01447	0.970797	1.06011
Chronic pancreatitis		Inverse variance weighted	19	-0.0133046	0.0222202	0.549331	-0.0568562	0.0302469	0.986783	0.94473	1.03071
Pancreatic cancer		Inverse variance weighted	6	0.0348737	0.026573	0.189395	-0.0172094	0.0869568	1.03549	0.982938	1.09085
Esophageal cancer		Inverse variance weighted	14	10.5155	8.36652	0.208807	-5.88289	26.9139	36882.7	0.00278672	4.8815e+11
Gastric ulcer		Inverse variance weighted	17	-0.892493	4.25673	0.833928	-9.23568	7.45069	0.409633	9.74981e-05	1721.05
Irritable bowel syndrome		Inverse variance weighted	15	4.24974	3.06437	0.165495	-1.75641	10.2559	70.0875	0.172663	28449.9
Duodenal ulcer		Inverse variance weighted	9	-13.3439	7.39081	0.0709998	-27.8299	1.14204	1.6025e-06	8.19621e-13	3.13314
Chronic gastritis		Inverse variance weighted	14	1.5443	6.70279	0.817784	-11.5932	14.6818	4.68469	9.2289e-06	2.37799e+06

## Sheet: Table S6
AN+Alcoholic drinks per week+Cigarettes smoked per day	SNP	exposure	effect_allele.exposure	other_allele.exposure	eaf.exposure	beta.exposure	se.exposure	pval.exposure
	rs76640332	AN	G	A	NA	-0.00690378	0.0182	0.7048
	rs13100344	AN	T	A	NA	0.0745971	0.0136	4.209e-08
	rs6106989	AN	G	A	NA	0.00669752	0.0148	0.6492
	rs632811	AN	A	G	NA	0.018704	0.0146	0.1998
	rs1387766	AN	G	A	NA	0.0141001	0.0143	0.3252
	rs215600	AN	G	A	NA	-0.00869772	0.0142	0.5404
	rs7951365	AN	T	C	NA	0.0259991	0.0156	0.09582
	rs55932213	AN	A	G	NA	-0.0162005	0.0161	0.3153
	rs34121753	AN	A	G	NA	-0.0293979	0.0152	0.0531
	rs55872084	AN	G	T	NA	-0.0158042	0.0164	0.334
	rs1579233	AN	A	G	NA	0.0314018	0.0167	0.05959
	rs790564	AN	A	C	NA	-0.0361973	0.015	0.01603
	rs28712821	AN	G	A	NA	0.0154993	0.0139	0.2653
	rs962961	AN	C	T	NA	0.0098018	0.0143	0.4962
	rs2299409	AN	G	A	NA	0.0491044	0.0136	0.0003113
	rs331939	AN	G	A	NA	0.0018982	0.0141	0.8915
	rs28680958	AN	G	A	NA	9.9995e-05	0.0182	0.9939
	rs2049045	AN	G	C	NA	-0.0366017	0.0184	0.04648
	rs447735	AN	T	C	NA	0.0140015	0.0136	0.3017
	rs13332432	AN	C	G	NA	0.00039992	0.0157	0.9783
	rs2008387	AN	G	A	NA	-0.0815029	0.0145	1.725e-08
	rs11852372	AN	A	C	NA	-0.0222967	0.0143	0.1189
	rs28732378	AN	A	G	NA	-0.00530404	0.0153	0.7272
	rs58379124	AN	T	C	NA	-0.00599795	0.0164	0.7165
	rs9821797	AN	T	A	NA	-0.156595	0.0201	6.987e-15
	rs806798	AN	T	C	NA	-0.00640044	0.0134	0.6327
	rs62325470	AN	C	T	NA	-0.134595	0.0708	0.05736
	rs6872919	AN	A	C	NA	-0.0743034	0.0135	4.053e-08
	rs2424888	AN	G	A	NA	0.0423025	0.016	0.008182
	rs9874207	AN	T	C	NA	-0.0812968	0.0145	2.048e-08
	rs13024996	AN	C	A	NA	0.0349037	0.0143	0.01473
	rs494904	AN	T	C	NA	-0.00329542	0.0139	0.8125
	rs75120545	AN	C	T	NA	-0.0408949	0.0408	0.3152
	rs16854020	AN	G	A	NA	0.0377966	0.0218	0.08313
	rs3025383	AN	T	C	NA	0.00430074	0.0178	0.8072
	rs28929474	AN	C	T	NA	-0.00210221	0.0459	0.9631
	rs17542254	AN	A	G	NA	0.0305001	0.0151	0.04368
	rs10502199	AN	C	T	NA	-0.1214	0.0192	2.7e-10
	rs4309187	AN	A	C	NA	0.00860289	0.0147	0.5567
	rs4752999	AN	C	T	NA	0.0166998	0.0143	0.2422
	rs895330	AN	C	G	NA	-0.028204	0.0204	0.1672
	rs153106	AN	T	C	NA	0.0294035	0.0136	0.0308
	rs4292956	AN	C	T	NA	-0.00549507	0.0257	0.8291
	rs113909752	AN	C	T	NA	-0.0425005	0.0276	0.1233
	rs34333163	AN	A	G	NA	-0.015002	0.0275	0.5859
	rs147893869	AN	C	G	NA	0.0619038	0.0483	0.1995
	rs12461964	AN	A	G	NA	0.00639948	0.0193	0.7413
	rs838137	AN	T	A	NA	-0.00849599	0.0158	0.5924
	rs787362	AN	T	A	NA	-0.00260339	0.0136	0.8507
	rs11725618	AN	T	C	NA	-0.0475005	0.0156	0.002385
	rs28601761	AN	C	G	NA	0.00919757	0.0137	0.5033
	rs79616692	AN	G	C	NA	-0.0248974	0.0229	0.2775
	rs11860773	AN	T	C	NA	-0.015205	0.0208	0.4645
	rs73229090	AN	C	A	NA	-0.0172988	0.0215	0.4207
	rs2273500	AN	T	C	NA	0.0160997	0.0232	0.4887
	rs10085696	AN	A	G	NA	-0.0313978	0.0175	0.07248
	rs11165643	AN	C	T	NA	0.0746992	0.0135	3.465e-08
	rs6739804	AN	T	C	NA	0.00909848	0.0145	0.5328
	rs2533273	AN	C	A	NA	0.00750179	0.0153	0.6251
	rs1260326	AN	T	C	NA	0.0222995	0.0138	0.1057
	rs76640332	Cigarettes smoked per day	A	G	0.204	-0.00981331	0.00695647	0.159
	rs13100344	Cigarettes smoked per day	A	T	0.456	0.00225751	0.00554085	0.684
	rs6106989	Cigarettes smoked per day	A	G	0.628	0.0117734	0.00567105	0.0377998
	rs632811	Cigarettes smoked per day	G	A	0.351	-0.0367137	0.00641049	1.03001e-08
	rs1387766	Cigarettes smoked per day	A	G	0.622	-0.0010001	0.00567105	0.86
	rs215600	Cigarettes smoked per day	A	G	0.64	-0.0492503	0.0057525	1.10002e-17
	rs7951365	Cigarettes smoked per day	C	T	0.306	0.0389511	0.00596781	6.62979e-11
	rs55932213	Cigarettes smoked per day	G	A	0.701	0.00769144	0.00636548	0.227
	rs34121753	Cigarettes smoked per day	G	A	0.532	-0.00913127	0.00565211	0.106
	rs55872084	Cigarettes smoked per day	T	G	0.218	0.000519369	0.00649212	0.936
	rs1579233	Cigarettes smoked per day	G	A	0.571	-0.0318201	0.00556452	1.06999e-08
	rs790564	Cigarettes smoked per day	C	A	0.719	-0.0408927	0.00619302	3.97009e-11
	rs28712821	Cigarettes smoked per day	A	G	0.594	-0.0102535	0.00563586	0.0689001
	rs962961	Cigarettes smoked per day	T	C	0.329	-0.00352217	0.00585405	0.547
	rs2299409	Cigarettes smoked per day	A	G	0.493	0.0029303	0.00551807	0.595
	rs331939	Cigarettes smoked per day	A	G	0.339	-0.000345013	0.00579056	0.953
	rs28680958	Cigarettes smoked per day	A	G	0.23	-0.0226772	0.00686872	0.00096801
	rs2049045	Cigarettes smoked per day	C	G	0.189	-0.0212558	0.00726083	0.00342003
	rs447735	Cigarettes smoked per day	C	T	0.44	0.0334648	0.00557746	1.97002e-09
	rs13332432	Cigarettes smoked per day	G	C	0.296	0.00080672	0.00613338	0.895
	rs2008387	Cigarettes smoked per day	A	G	0.339	-0.00613508	0.00584957	0.295
	rs11852372	Cigarettes smoked per day	C	A	0.328	0.182472	0.00591085	1e-200
	rs28732378	Cigarettes smoked per day	G	A	0.729	0.0159473	0.00623588	0.0105
	rs58379124	Cigarettes smoked per day	C	T	0.748	0.0669394	0.00650172	8.99912e-25
	rs9821797	Cigarettes smoked per day	A	T	0.128	0.029214	0.00869064	0.000774997
	rs806798	Cigarettes smoked per day	C	T	0.543	-0.0308507	0.00553204	2.47999e-08
	rs62325470	Cigarettes smoked per day	T	C	0.0104	-0.0195038	0.0297085	0.511
	rs6872919	Cigarettes smoked per day	C	A	0.577	-0.00958685	0.00552577	0.0827999
	rs2424888	Cigarettes smoked per day	A	G	0.405	0.0334848	0.00563586	2.76001e-09
	rs9874207	Cigarettes smoked per day	C	T	0.518	-0.00997339	0.00550688	0.0702005
	rs13024996	Cigarettes smoked per day	A	C	0.352	0.0115551	0.00573469	0.0439997
	rs494904	Cigarettes smoked per day	C	T	0.429	0.00833905	0.00557176	0.135
	rs75120545	Cigarettes smoked per day	T	C	0.022	-0.0302107	0.016862	0.0729995
	rs16854020	Cigarettes smoked per day	A	G	0.127	0.0169856	0.00823925	0.0392998
	rs3025383	Cigarettes smoked per day	C	T	0.18	-0.0578394	0.00704521	2.22024e-16
	rs28929474	Cigarettes smoked per day	T	C	0.0154	0.0379816	0.0212324	0.0735005
	rs17542254	Cigarettes smoked per day	G	A	0.251	0.00635299	0.00608506	0.298
	rs10502199	Cigarettes smoked per day	T	C	0.139	-0.00432168	0.00795686	0.587
	rs4309187	Cigarettes smoked per day	C	A	0.697	0.0276323	0.00597325	3.74999e-06
	rs4752999	Cigarettes smoked per day	T	C	0.321	-0.0100061	0.00590643	0.0899995
	rs895330	Cigarettes smoked per day	G	C	0.206	-0.0390041	0.00701668	2.67997e-08
	rs153106	Cigarettes smoked per day	C	T	0.409	0.0153251	0.00559593	0.00618999
	rs4292956	Cigarettes smoked per day	T	C	0.0762	-0.0611596	0.0106952	1.05e-08
	rs113909752	Cigarettes smoked per day	T	C	0.0789	-0.0122917	0.0117197	0.295
	rs34333163	Cigarettes smoked per day	G	A	0.0636	0.015755	0.0122283	0.198
	rs147893869	Cigarettes smoked per day	G	C	0.0225	-0.179825	0.0177186	3.48017e-24
	rs12461964	Cigarettes smoked per day	G	A	0.486	0.0935629	0.00558149	5.37032e-63
	rs838137	Cigarettes smoked per day	A	T	0.383	0.0180837	0.00584867	0.00198999
	rs787362	Cigarettes smoked per day	A	T	0.452	0.0304766	0.00557353	4.49997e-08
	rs11725618	Cigarettes smoked per day	C	T	0.287	0.036064	0.00615782	4.67003e-09
	rs28601761	Cigarettes smoked per day	G	C	0.405	0.00883879	0.00557899	0.113
	rs79616692	Cigarettes smoked per day	C	G	0.11	0.00669996	0.0090507	0.459
	rs11860773	Cigarettes smoked per day	C	T	0.176	0.00278392	0.0069598	0.689
	rs73229090	Cigarettes smoked per day	A	C	0.113	0.0554895	0.00876271	2.44e-10
	rs2273500	Cigarettes smoked per day	C	T	0.159	0.0680938	0.00779553	2.47002e-18
	rs10085696	Cigarettes smoked per day	G	A	0.201	-0.0221502	0.00713409	0.00190999
	rs11165643	Cigarettes smoked per day	T	C	0.57	0.00253618	0.00560148	0.651
	rs6739804	Cigarettes smoked per day	C	T	0.66	0.00409197	0.00596242	0.493
	rs2533273	Cigarettes smoked per day	A	C	0.475	0.00187685	0.00551064	0.733
	rs1260326	Cigarettes smoked per day	C	T	0.595	-0.00346606	0.00568283	0.542
	rs76640332	Alcoholic drinks per week	A	G	0.204	-0.0210081	0.00238944	1.46994e-18
	rs13100344	Alcoholic drinks per week	A	T	0.456	0.00280701	0.00194165	0.148
	rs6106989	Alcoholic drinks per week	A	G	0.628	0.0108994	0.00198336	3.80996e-08
	rs632811	Alcoholic drinks per week	G	A	0.351	-0.00185406	0.00204373	0.364
	rs1387766	Alcoholic drinks per week	A	G	0.622	-0.010827	0.00198336	4.79005e-08
	rs215600	Alcoholic drinks per week	A	G	0.64	0.000684489	0.00201845	0.734999
	rs7951365	Alcoholic drinks per week	C	T	0.306	0.00047186	0.00208943	0.821
	rs55932213	Alcoholic drinks per week	G	A	0.701	0.0124767	0.002216	1.79999e-08
	rs34121753	Alcoholic drinks per week	G	A	0.532	0.0110694	0.00195072	1.38998e-08
	rs55872084	Alcoholic drinks per week	T	G	0.218	0.0127314	0.0022684	1.98002e-08
	rs1579233	Alcoholic drinks per week	G	A	0.571	0.000996233	0.0019463	0.609
	rs790564	Alcoholic drinks per week	C	A	0.719	0.00818797	0.00216525	0.000152999
	rs28712821	Alcoholic drinks per week	A	G	0.594	0.0283339	0.00197411	1.10002e-46
	rs962961	Alcoholic drinks per week	T	C	0.329	-0.0121885	0.00205146	2.78003e-09
	rs2299409	Alcoholic drinks per week	A	G	0.493	-0.0105546	0.00193346	4.79999e-08
	rs331939	Alcoholic drinks per week	A	G	0.339	-0.0119016	0.00202921	4.49997e-09
	rs28680958	Alcoholic drinks per week	A	G	0.23	-0.0135848	0.0023684	9.78003e-09
	rs2049045	Alcoholic drinks per week	C	G	0.189	-0.0137683	0.00250539	3.97e-08
	rs447735	Alcoholic drinks per week	C	T	0.44	-0.000209762	0.00195604	0.915
	rs13332432	Alcoholic drinks per week	G	C	0.296	0.014005	0.00214072	5.94019e-11
	rs2008387	Alcoholic drinks per week	A	G	0.339	0.00194673	0.00204073	0.34
	rs11852372	Alcoholic drinks per week	C	A	0.328	-0.00240992	0.00205146	0.239
	rs28732378	Alcoholic drinks per week	G	A	0.729	-0.0167274	0.00219076	2.23975e-14
	rs58379124	Alcoholic drinks per week	C	T	0.748	0.000168396	0.00228524	0.941
	rs9821797	Alcoholic drinks per week	A	T	0.128	-0.00780722	0.00304589	0.0103999
	rs806798	Alcoholic drinks per week	C	T	0.543	-0.00106144	0.00193791	0.584
	rs62325470	Alcoholic drinks per week	T	C	0.0104	-0.118516	0.0104348	7.78037e-30
	rs6872919	Alcoholic drinks per week	C	A	0.577	-0.0022612	0.00193896	0.243
	rs2424888	Alcoholic drinks per week	A	G	0.405	0.00499396	0.00198336	0.0117999
	rs9874207	Alcoholic drinks per week	C	T	0.518	-0.00579457	0.00192938	0.00266999
	rs13024996	Alcoholic drinks per week	A	C	0.352	-0.0120123	0.00200483	2.07998e-09
	rs494904	Alcoholic drinks per week	C	T	0.429	0.0150848	0.00196055	1.40994e-14
	rs75120545	Alcoholic drinks per week	T	C	0.022	-0.0327862	0.00567307	7.58997e-09
	rs16854020	Alcoholic drinks per week	A	G	0.127	0.018083	0.0029068	4.82003e-10
	rs3025383	Alcoholic drinks per week	C	T	0.18	4.11003e-05	0.00247395	0.987
	rs28929474	Alcoholic drinks per week	T	C	0.0154	-0.0476809	0.00713966	2.39001e-11
	rs17542254	Alcoholic drinks per week	G	A	0.251	0.0131418	0.00214605	8.96004e-10
	rs10502199	Alcoholic drinks per week	T	C	0.139	-0.00702189	0.00277999	0.0116001
	rs4309187	Alcoholic drinks per week	C	A	0.697	0.0147908	0.00208756	1.36994e-12
	rs4752999	Alcoholic drinks per week	T	C	0.321	-0.0145643	0.00207008	2.03002e-12
	rs895330	Alcoholic drinks per week	G	C	0.206	-0.00255185	0.00244423	0.297
	rs153106	Alcoholic drinks per week	C	T	0.409	-0.0136118	0.00195858	3.62994e-12
	rs4292956	Alcoholic drinks per week	T	C	0.0762	-0.000867082	0.00369389	0.814
	rs113909752	Alcoholic drinks per week	T	C	0.0789	-0.0380855	0.00402127	2.75994e-21
	rs34333163	Alcoholic drinks per week	G	A	0.0636	-0.0274573	0.00391847	2.40991e-12
	rs147893869	Alcoholic drinks per week	G	C	0.0225	-0.00607556	0.00628993	0.334
	rs12461964	Alcoholic drinks per week	G	A	0.486	0.00252366	0.00192989	0.191
	rs838137	Alcoholic drinks per week	A	T	0.383	-0.0123846	0.0020224	9.1601e-10
	rs787362	Alcoholic drinks per week	A	T	0.452	-0.00108572	0.00195315	0.578
	rs11725618	Alcoholic drinks per week	C	T	0.287	0.000720568	0.00216278	0.74
	rs28601761	Alcoholic drinks per week	G	C	0.405	0.0112989	0.00195507	7.59994e-09
	rs79616692	Alcoholic drinks per week	C	G	0.11	0.0188085	0.00315231	2.38002e-09
	rs11860773	Alcoholic drinks per week	C	T	0.176	-0.0150051	0.00244381	8.35007e-10
	rs73229090	Alcoholic drinks per week	A	C	0.113	0.00587982	0.00301232	0.051
	rs2273500	Alcoholic drinks per week	C	T	0.159	0.00125606	0.00274751	0.648
	rs10085696	Alcoholic drinks per week	G	A	0.201	-0.0160517	0.00249471	1.24e-10
	rs11165643	Alcoholic drinks per week	T	C	0.57	0.00110522	0.0019599	0.573
	rs6739804	Alcoholic drinks per week	C	T	0.66	-0.0129688	0.00208202	4.71998e-10
	rs2533273	Alcoholic drinks per week	A	C	0.475	0.0123512	0.00193129	1.61002e-10
	rs1260326	Alcoholic drinks per week	C	T	0.595	0.023812	0.00198433	3.32966e-33
Gastric cancer+Alcoholic drinks per week+Cigarettes smoked per day	rs10078575	Cigarettes smoked per day || id:Cigarettes smoked per day	G	A	0.19	-0.00613048	0.00738023	0.406
	rs10085696	Cigarettes smoked per day || id:Cigarettes smoked per day	G	A	0.201	-0.0221502	0.00713409	0.00190999
	rs11725618	Cigarettes smoked per day || id:Cigarettes smoked per day	C	T	0.287	0.036064	0.00615782	4.67003e-09
	rs11860773	Cigarettes smoked per day || id:Cigarettes smoked per day	C	T	0.176	0.00278392	0.0069598	0.689
	rs1229984	Cigarettes smoked per day || id:Cigarettes smoked per day	C	T	0.953	-0.000976967	0.0172976	0.955
	rs1260326	Cigarettes smoked per day || id:Cigarettes smoked per day	C	T	0.595	-0.00346606	0.00568283	0.542
	rs13107325	Cigarettes smoked per day || id:Cigarettes smoked per day	T	C	0.0654	0.0146496	0.011729	0.212
	rs13332432	Cigarettes smoked per day || id:Cigarettes smoked per day	G	C	0.296	0.00080672	0.00613338	0.895
	rs1387766	Cigarettes smoked per day || id:Cigarettes smoked per day	A	G	0.622	-0.0010001	0.00567105	0.86
	rs153106	Cigarettes smoked per day || id:Cigarettes smoked per day	C	T	0.409	0.0153251	0.00559593	0.00618999
	rs1579233	Cigarettes smoked per day || id:Cigarettes smoked per day	G	A	0.571	-0.0318201	0.00556452	1.06999e-08
	rs16854020	Cigarettes smoked per day || id:Cigarettes smoked per day	A	G	0.127	0.0169856	0.00823925	0.0392998
	rs17542254	Cigarettes smoked per day || id:Cigarettes smoked per day	G	A	0.251	0.00635299	0.00608506	0.298
	rs2049045	Cigarettes smoked per day || id:Cigarettes smoked per day	C	G	0.189	-0.0212558	0.00726083	0.00342003
	rs215600	Cigarettes smoked per day || id:Cigarettes smoked per day	A	G	0.64	-0.0492503	0.0057525	1.10002e-17
	rs2273500	Cigarettes smoked per day || id:Cigarettes smoked per day	C	T	0.159	0.0680938	0.00779553	2.47002e-18
	rs2299409	Cigarettes smoked per day || id:Cigarettes smoked per day	A	G	0.493	0.0029303	0.00551807	0.595
	rs2424888	Cigarettes smoked per day || id:Cigarettes smoked per day	A	G	0.405	0.0334848	0.00563586	2.76001e-09
	rs2597736	Cigarettes smoked per day || id:Cigarettes smoked per day	G	T	0.89	-0.00857743	0.00980678	0.382
	rs2853940	Cigarettes smoked per day || id:Cigarettes smoked per day	C	T	0.393	0.0018276	0.00577938	0.751
	rs28601761	Cigarettes smoked per day || id:Cigarettes smoked per day	G	C	0.405	0.00883879	0.00557899	0.113
	rs28680958	Cigarettes smoked per day || id:Cigarettes smoked per day	A	G	0.23	-0.0226772	0.00686872	0.00096801
	rs28712821	Cigarettes smoked per day || id:Cigarettes smoked per day	A	G	0.594	-0.0102535	0.00563586	0.0689001
	rs28732378	Cigarettes smoked per day || id:Cigarettes smoked per day	G	A	0.729	0.0159473	0.00623588	0.0105
	rs28929474	Cigarettes smoked per day || id:Cigarettes smoked per day	T	C	0.0154	0.0379816	0.0212324	0.0735005
	rs2920280	Cigarettes smoked per day || id:Cigarettes smoked per day	C	G	0.414	-0.0039158	0.00556006	0.481
	rs3025383	Cigarettes smoked per day || id:Cigarettes smoked per day	C	T	0.18	-0.0578394	0.00704521	2.22024e-16
	rs331939	Cigarettes smoked per day || id:Cigarettes smoked per day	A	G	0.339	-0.000345013	0.00579056	0.953
	rs34121753	Cigarettes smoked per day || id:Cigarettes smoked per day	G	A	0.532	-0.00913127	0.00565211	0.106
	rs34406232	Cigarettes smoked per day || id:Cigarettes smoked per day	A	C	0.0259	-0.146992	0.0166972	1.33015e-18
	rs4309187	Cigarettes smoked per day || id:Cigarettes smoked per day	C	A	0.697	0.0276323	0.00597325	3.74999e-06
	rs4752999	Cigarettes smoked per day || id:Cigarettes smoked per day	T	C	0.321	-0.0100061	0.00590643	0.0899995
	rs494904	Cigarettes smoked per day || id:Cigarettes smoked per day	C	T	0.429	0.00833905	0.00557176	0.135
	rs55872084	Cigarettes smoked per day || id:Cigarettes smoked per day	T	G	0.218	0.000519369	0.00649212	0.936
	rs55932213	Cigarettes smoked per day || id:Cigarettes smoked per day	G	A	0.701	0.00769144	0.00636548	0.227
	rs56113850	Cigarettes smoked per day || id:Cigarettes smoked per day	C	T	0.568	0.107205	0.00560367	1.10002e-81
	rs58379124	Cigarettes smoked per day || id:Cigarettes smoked per day	C	T	0.748	0.0669394	0.00650172	8.99912e-25
	rs6106989	Cigarettes smoked per day || id:Cigarettes smoked per day	A	G	0.628	0.0117734	0.00567105	0.0377998
	rs632811	Cigarettes smoked per day || id:Cigarettes smoked per day	G	A	0.351	-0.0367137	0.00641049	1.03001e-08
	rs6739804	Cigarettes smoked per day || id:Cigarettes smoked per day	C	T	0.66	0.00409197	0.00596242	0.493
	rs6969458	Cigarettes smoked per day || id:Cigarettes smoked per day	A	G	0.459	0.00169613	0.00552043	0.759
	rs72690905	Cigarettes smoked per day || id:Cigarettes smoked per day	T	C	0.0207	0.0290291	0.0211716	0.17
	rs73229090	Cigarettes smoked per day || id:Cigarettes smoked per day	A	C	0.113	0.0554895	0.00876271	2.44e-10
	rs7431710	Cigarettes smoked per day || id:Cigarettes smoked per day	A	G	0.644	-0.0349579	0.0058102	1.81999e-09
	rs75120545	Cigarettes smoked per day || id:Cigarettes smoked per day	T	C	0.022	-0.0302107	0.016862	0.0729995
	rs76640332	Cigarettes smoked per day || id:Cigarettes smoked per day	A	G	0.204	-0.00981331	0.00695647	0.159
	rs78234152	Cigarettes smoked per day || id:Cigarettes smoked per day	A	G	0.0986	-0.00890818	0.00853249	0.296
	rs787362	Cigarettes smoked per day || id:Cigarettes smoked per day	A	T	0.452	0.0304766	0.00557353	4.49997e-08
	rs790564	Cigarettes smoked per day || id:Cigarettes smoked per day	C	A	0.719	-0.0408927	0.00619302	3.97009e-11
	rs7951365	Cigarettes smoked per day || id:Cigarettes smoked per day	C	T	0.306	0.0389511	0.00596781	6.62979e-11
	rs79616692	Cigarettes smoked per day || id:Cigarettes smoked per day	C	G	0.11	0.00669996	0.0090507	0.459
	rs8034191	Cigarettes smoked per day || id:Cigarettes smoked per day	C	T	0.328	0.182567	0.00588925	1e-200
	rs895330	Cigarettes smoked per day || id:Cigarettes smoked per day	G	C	0.206	-0.0390041	0.00701668	2.67997e-08
	rs9277947	Cigarettes smoked per day || id:Cigarettes smoked per day	T	C	0.0926	0.00570551	0.0102474	0.578
	rs9368777	Cigarettes smoked per day || id:Cigarettes smoked per day	C	G	0.579	-0.00246444	0.00558086	0.658999
	rs962961	Cigarettes smoked per day || id:Cigarettes smoked per day	T	C	0.329	-0.00352217	0.00585405	0.547
	rs10078575	Gastric cancer || id:ebi-a-GCST90018849	G	A	0.269413	-0.1702	0.0164	3.41822e-25
	rs10085696	Gastric cancer || id:ebi-a-GCST90018849	G	A	0.205015	-0.0219	0.0184	0.2353
	rs11725618	Gastric cancer || id:ebi-a-GCST90018849	C	T	0.253935	-0.0009	0.0191	0.9639
	rs11860773	Gastric cancer || id:ebi-a-GCST90018849	C	T	0.195755	0.023	0.0564	0.683701
	rs1229984	Gastric cancer || id:ebi-a-GCST90018849	C	T	0.790713	0.0075	0.0205	0.715201
	rs1260326	Gastric cancer || id:ebi-a-GCST90018849	C	T	0.572785	0.0117	0.0158	0.4583
	rs13107325	Gastric cancer || id:ebi-a-GCST90018849	T	C	0.0574355	0.0699	0.0971	0.4714
	rs13332432	Gastric cancer || id:ebi-a-GCST90018849	G	C	0.264421	0.0084	0.0191	0.6608
	rs1387766	Gastric cancer || id:ebi-a-GCST90018849	A	G	0.62652	-0.0391	0.0162	0.0157101
	rs153106	Gastric cancer || id:ebi-a-GCST90018849	C	T	0.383014	0.0223	0.0181	0.2183
	rs1579233	Gastric cancer || id:ebi-a-GCST90018849	G	A	0.675779	0.0168	0.0277	0.5431
	rs16854020	Gastric cancer || id:ebi-a-GCST90018849	A	G	0.0987428	-0.0191	0.0345	0.579001
	rs17542254	Gastric cancer || id:ebi-a-GCST90018849	G	A	0.23704	0.0183	0.0212	0.3889
	rs2049045	Gastric cancer || id:ebi-a-GCST90018849	C	G	0.177051	-0.0672	0.0582	0.248
	rs215600	Gastric cancer || id:ebi-a-GCST90018849	A	G	0.595245	0.0037	0.0161	0.8171
	rs2273500	Gastric cancer || id:ebi-a-GCST90018849	C	T	0.154357	0.0238	0.0236	0.3126
	rs2299409	Gastric cancer || id:ebi-a-GCST90018849	A	G	0.459796	-0.0144	0.0173	0.405
	rs2424888	Gastric cancer || id:ebi-a-GCST90018849	A	G	0.550782	-0.0301	0.0285	0.2901
	rs2597736	Gastric cancer || id:ebi-a-GCST90018849	G	T	0.869455	-0.1249	0.0199	3.42799e-10
	rs2853940	Gastric cancer || id:ebi-a-GCST90018849	C	T	0.384681	0.1087	0.0159	8.20163e-12
	rs28601761	Gastric cancer || id:ebi-a-GCST90018849	G	C	0.353359	-0.0097	0.0201	0.627899
	rs28680958	Gastric cancer || id:ebi-a-GCST90018849	A	G	0.231729	0.0087	0.0174	0.6153
	rs28712821	Gastric cancer || id:ebi-a-GCST90018849	A	G	0.566714	-0.0206	0.016	0.1983
	rs28732378	Gastric cancer || id:ebi-a-GCST90018849	G	A	0.746632	-0.0225	0.0182	0.2177
	rs28929474	Gastric cancer || id:ebi-a-GCST90018849	T	C	0.020212	0.3775	0.1574	0.0164999
	rs2920280	Gastric cancer || id:ebi-a-GCST90018849	C	G	0.455949	0.232	0.0157	4.24717e-49
	rs3025383	Gastric cancer || id:ebi-a-GCST90018849	C	T	0.170574	0.0116	0.022	0.5977
	rs331939	Gastric cancer || id:ebi-a-GCST90018849	A	G	0.289327	-0.0036	0.0202	0.858
	rs34121753	Gastric cancer || id:ebi-a-GCST90018849	G	A	0.542507	-0.0127	0.045	0.7771
	rs34406232	Gastric cancer || id:ebi-a-GCST90018849	A	C	0.0263694	0.1634	0.1395	0.2414
	rs4309187	Gastric cancer || id:ebi-a-GCST90018849	C	A	0.787692	-0.0355	0.0354	0.315
	rs4752999	Gastric cancer || id:ebi-a-GCST90018849	T	C	0.318598	-0.0108	0.0172	0.5311
	rs494904	Gastric cancer || id:ebi-a-GCST90018849	C	T	0.488878	-0.0215	0.0173	0.2143
	rs55872084	Gastric cancer || id:ebi-a-GCST90018849	T	G	0.195755	-0.0015	0.023	0.9487
	rs55932213	Gastric cancer || id:ebi-a-GCST90018849	G	A	0.669166	0.0214	0.0163	0.1902
	rs56113850	Gastric cancer || id:ebi-a-GCST90018849	C	T	0.572832	0.0183	0.0448	0.6831
	rs58379124	Gastric cancer || id:ebi-a-GCST90018849	C	T	0.791871	-0.0034	0.0223	0.8776
	rs6106989	Gastric cancer || id:ebi-a-GCST90018849	A	G	0.65542	-0.0298	0.0179	0.0950889
	rs632811	Gastric cancer || id:ebi-a-GCST90018849	G	A	0.483927	0.0165	0.0189	0.3829
	rs6739804	Gastric cancer || id:ebi-a-GCST90018849	C	T	0.705286	0.0048	0.0185	0.7967
	rs6969458	Gastric cancer || id:ebi-a-GCST90018849	A	G	0.353758	0.0313	0.0243	0.1972
	rs72690905	Gastric cancer || id:ebi-a-GCST90018849	T	C	0.0634312	-0.1299	0.0213	1.05499e-09
	rs73229090	Gastric cancer || id:ebi-a-GCST90018849	A	C	0.11155	-0.0381	0.0715	0.5946
	rs7431710	Gastric cancer || id:ebi-a-GCST90018849	A	G	0.735057	0.0159	0.0311	0.6084
	rs75120545	Gastric cancer || id:ebi-a-GCST90018849	T	C	0.0345717	-0.1012	0.125	0.418
	rs76640332	Gastric cancer || id:ebi-a-GCST90018849	A	G	0.13606	0.0154	0.058	0.7907
	rs78234152	Gastric cancer || id:ebi-a-GCST90018849	A	G	0.0963471	-0.0181	0.0351	0.606001
	rs787362	Gastric cancer || id:ebi-a-GCST90018849	A	T	0.415835	-0.0178	0.0162	0.27
	rs790564	Gastric cancer || id:ebi-a-GCST90018849	C	A	0.741609	-0.0244	0.0185	0.1861
	rs7951365	Gastric cancer || id:ebi-a-GCST90018849	C	T	0.293065	-0.0196	0.0493	0.6912
	rs79616692	Gastric cancer || id:ebi-a-GCST90018849	C	G	0.0839086	0.1154	0.0624	0.0642895
	rs8034191	Gastric cancer || id:ebi-a-GCST90018849	C	T	0.25418	0.0273	0.0358	0.4465
	rs895330	Gastric cancer || id:ebi-a-GCST90018849	G	C	0.184628	0.0349	0.0576	0.5452
	rs9277947	Gastric cancer || id:ebi-a-GCST90018849	T	C	0.0808669	-0.2096	0.0335	3.93804e-10
	rs9368777	Gastric cancer || id:ebi-a-GCST90018849	C	G	0.676198	0.1324	0.0233	1.359e-08
	rs962961	Gastric cancer || id:ebi-a-GCST90018849	T	C	0.311004	-0.0195	0.0179	0.277
	rs10078575	Alcoholic drinks per week || id:Alcoholic drinks per week	G	A	0.19	0.00246447	0.00256799	0.337
	rs10085696	Alcoholic drinks per week || id:Alcoholic drinks per week	G	A	0.201	-0.0160517	0.00249471	1.24e-10
	rs11725618	Alcoholic drinks per week || id:Alcoholic drinks per week	C	T	0.287	0.000720568	0.00216278	0.74
	rs11860773	Alcoholic drinks per week || id:Alcoholic drinks per week	C	T	0.176	-0.0150051	0.00244381	8.35007e-10
	rs1229984	Alcoholic drinks per week || id:Alcoholic drinks per week	C	T	0.953	0.188115	0.00617852	1.59956e-203
	rs1260326	Alcoholic drinks per week || id:Alcoholic drinks per week	C	T	0.595	0.023812	0.00198433	3.32966e-33
	rs13107325	Alcoholic drinks per week || id:Alcoholic drinks per week	T	C	0.0654	-0.0364548	0.00391286	1.22999e-20
	rs13332432	Alcoholic drinks per week || id:Alcoholic drinks per week	G	C	0.296	0.014005	0.00214072	5.94019e-11
	rs1387766	Alcoholic drinks per week || id:Alcoholic drinks per week	A	G	0.622	-0.010827	0.00198336	4.79005e-08
	rs153106	Alcoholic drinks per week || id:Alcoholic drinks per week	C	T	0.409	-0.0136118	0.00195858	3.62994e-12
	rs1579233	Alcoholic drinks per week || id:Alcoholic drinks per week	G	A	0.571	0.000996233	0.0019463	0.609
	rs16854020	Alcoholic drinks per week || id:Alcoholic drinks per week	A	G	0.127	0.018083	0.0029068	4.82003e-10
	rs17542254	Alcoholic drinks per week || id:Alcoholic drinks per week	G	A	0.251	0.0131418	0.00214605	8.96004e-10
	rs2049045	Alcoholic drinks per week || id:Alcoholic drinks per week	C	G	0.189	-0.0137683	0.00250539	3.97e-08
	rs215600	Alcoholic drinks per week || id:Alcoholic drinks per week	A	G	0.64	0.000684489	0.00201845	0.734999
	rs2273500	Alcoholic drinks per week || id:Alcoholic drinks per week	C	T	0.159	0.00125606	0.00274751	0.648
	rs2299409	Alcoholic drinks per week || id:Alcoholic drinks per week	A	G	0.493	-0.0105546	0.00193346	4.79999e-08
	rs2424888	Alcoholic drinks per week || id:Alcoholic drinks per week	A	G	0.405	0.00499396	0.00198336	0.0117999
	rs2597736	Alcoholic drinks per week || id:Alcoholic drinks per week	G	T	0.89	-0.0029739	0.00327415	0.364
	rs2853940	Alcoholic drinks per week || id:Alcoholic drinks per week	C	T	0.393	-0.00303177	0.0020167	0.133
	rs28601761	Alcoholic drinks per week || id:Alcoholic drinks per week	G	C	0.405	0.0112989	0.00195507	7.59994e-09
	rs28680958	Alcoholic drinks per week || id:Alcoholic drinks per week	A	G	0.23	-0.0135848	0.0023684	9.78003e-09
	rs28712821	Alcoholic drinks per week || id:Alcoholic drinks per week	A	G	0.594	0.0283339	0.00197411	1.10002e-46
	rs28732378	Alcoholic drinks per week || id:Alcoholic drinks per week	G	A	0.729	-0.0167274	0.00219076	2.23975e-14
	rs28929474	Alcoholic drinks per week || id:Alcoholic drinks per week	T	C	0.0154	-0.0476809	0.00713966	2.39001e-11
	rs2920280	Alcoholic drinks per week || id:Alcoholic drinks per week	C	G	0.414	0.000465723	0.00194899	0.811
	rs3025383	Alcoholic drinks per week || id:Alcoholic drinks per week	C	T	0.18	4.11003e-05	0.00247395	0.987
	rs331939	Alcoholic drinks per week || id:Alcoholic drinks per week	A	G	0.339	-0.0119016	0.00202921	4.49997e-09
	rs34121753	Alcoholic drinks per week || id:Alcoholic drinks per week	G	A	0.532	0.0110694	0.00195072	1.38998e-08
	rs34406232	Alcoholic drinks per week || id:Alcoholic drinks per week	A	C	0.0259	-0.00514586	0.00593008	0.386
	rs4309187	Alcoholic drinks per week || id:Alcoholic drinks per week	C	A	0.697	0.0147908	0.00208756	1.36994e-12
	rs4752999	Alcoholic drinks per week || id:Alcoholic drinks per week	T	C	0.321	-0.0145643	0.00207008	2.03002e-12
	rs494904	Alcoholic drinks per week || id:Alcoholic drinks per week	C	T	0.429	0.0150848	0.00196055	1.40994e-14
	rs55872084	Alcoholic drinks per week || id:Alcoholic drinks per week	T	G	0.218	0.0127314	0.0022684	1.98002e-08
	rs55932213	Alcoholic drinks per week || id:Alcoholic drinks per week	G	A	0.701	0.0124767	0.002216	1.79999e-08
	rs56113850	Alcoholic drinks per week || id:Alcoholic drinks per week	C	T	0.568	0.00245286	0.00194524	0.207
	rs58379124	Alcoholic drinks per week || id:Alcoholic drinks per week	C	T	0.748	0.000168396	0.00228524	0.941
	rs6106989	Alcoholic drinks per week || id:Alcoholic drinks per week	A	G	0.628	0.0108994	0.00198336	3.80996e-08
	rs632811	Alcoholic drinks per week || id:Alcoholic drinks per week	G	A	0.351	-0.00185406	0.00204373	0.364
	rs6739804	Alcoholic drinks per week || id:Alcoholic drinks per week	C	T	0.66	-0.0129688	0.00208202	4.71998e-10
	rs6969458	Alcoholic drinks per week || id:Alcoholic drinks per week	A	G	0.459	0.0127063	0.00193545	5.19996e-11
	rs72690905	Alcoholic drinks per week || id:Alcoholic drinks per week	T	C	0.0207	0.017656	0.0071023	0.0129
	rs73229090	Alcoholic drinks per week || id:Alcoholic drinks per week	A	C	0.113	0.00587982	0.00301232	0.051
	rs7431710	Alcoholic drinks per week || id:Alcoholic drinks per week	A	G	0.644	-0.00108786	0.00203776	0.593999
	rs75120545	Alcoholic drinks per week || id:Alcoholic drinks per week	T	C	0.022	-0.0327862	0.00567307	7.58997e-09
	rs76640332	Alcoholic drinks per week || id:Alcoholic drinks per week	A	G	0.204	-0.0210081	0.00238944	1.46994e-18
	rs78234152	Alcoholic drinks per week || id:Alcoholic drinks per week	A	G	0.0986	0.0276538	0.00307075	2.18022e-19
	rs787362	Alcoholic drinks per week || id:Alcoholic drinks per week	A	T	0.452	-0.00108572	0.00195315	0.578
	rs790564	Alcoholic drinks per week || id:Alcoholic drinks per week	C	A	0.719	0.00818797	0.00216525	0.000152999
	rs7951365	Alcoholic drinks per week || id:Alcoholic drinks per week	C	T	0.306	0.00047186	0.00208943	0.821
	rs79616692	Alcoholic drinks per week || id:Alcoholic drinks per week	C	G	0.11	0.0188085	0.00315231	2.38002e-09
	rs8034191	Alcoholic drinks per week || id:Alcoholic drinks per week	C	T	0.328	-0.00268033	0.00204373	0.19
	rs895330	Alcoholic drinks per week || id:Alcoholic drinks per week	G	C	0.206	-0.00255185	0.00244423	0.297
	rs9277947	Alcoholic drinks per week || id:Alcoholic drinks per week	T	C	0.0926	-0.00574226	0.00345643	0.0964007
	rs9368777	Alcoholic drinks per week || id:Alcoholic drinks per week	C	G	0.579	0.00583715	0.00195442	0.00283002
	rs962961	Alcoholic drinks per week || id:Alcoholic drinks per week	T	C	0.329	-0.0121885	0.00205146	2.78003e-09

## Sheet: Table S7
id.exposure	exposure	outcome	nsnp	b	se	pval	lo_ci	up_ci	or	or_lci95	or_uci95
AN	AN	Crohns disease	5	0.00152969	0.000651596	0.0188946	0.000252561	0.00280682	1.00153	1.00025	1.00281
ieu-b-142	Cigarettes smoked per day	Crohns disease	16	0.000366501	0.000569899	0.52016	-0.0007505	0.0014835	1.00037	0.99925	1.00148
ieu-b-73	Alcoholic drinks per week	Crohns disease	29	-0.000647181	0.00183393	0.724168	-0.00424168	0.00294731	0.999353	0.995767	1.00295
AN	AN	Acute gastritis	5	0.41253	0.207971	0.047301	0.00490715	0.820154	1.51064	1.00492	2.27085
ieu-b-142	Cigarettes smoked per day	Acute gastritis	16	-0.299807	0.177725	0.09162	-0.648147	0.0485343	0.740962	0.523014	1.04973
ieu-b-73	Alcoholic drinks per week	Acute gastritis	29	0.504688	0.603222	0.402787	-0.677628	1.687	1.65647	0.50782	5.40326
GCST90018849	Gastric cancer	AN	4	0.0724872	0.0814039	0.373217	-0.0870645	0.232039	1.07518	0.916618	1.26117
ieu-b-142	Cigarettes smoked per day	AN	14	0.0911168	0.0945228	0.335063	-0.0941479	0.276381	1.0954	0.910148	1.31835
ieu-b-73	Alcoholic drinks per week	AN	26	0.0260842	0.305025	0.931852	-0.571765	0.623934	1.02643	0.564528	1.86626
